# Supplementary material for: Influence of Diet, Dietary Products and Vitamins on Age-Related Cataract Incidence: A Systematic Review
Source: Nutrients. 2023 Oct 28;15(21):4585. doi: 10.3390/nu15214585 (PMC10650191; doi:10.3390/nu15214585)
Supplement: Supplementary file 1 [file nutrients-15-04585-s001.zip]

Archive with 1 entries (1 files):
- nutrients-2660096-supplementary.pdf
